# Supplementary material for: Human Periodontal Ligament Stem Cells Response to Titanium Implant Surface: Extracellular Matrix Deposition
Source: Biology (Basel). 2021 Sep 18;10(9):931. doi: 10.3390/biology10090931 (PMC8470763; doi:10.3390/biology10090931)
Supplement: Supplementary file 1 [file biology-10-00931-s001.zip]

Archive with 1 entries (1 files):
- biology-1340221-supplementary.pdf
